# Supplementary material for: Ultrasound-Guided Percutaneous Versus Open A1 Pulley Release for Trigger Finger: A Randomized Controlled Trial
Source: J Clin Med. 2025 Oct 7;14(19):7064. doi: 10.3390/jcm14197064 (PMC12525031; doi:10.3390/jcm14197064)
Supplement: Supplementary file 1 [file jcm-14-07064-s001.zip]

Archive with 1 entries (1 files):
- jcm-3889199-supplementary.pdf
